# Supplementary material for: ﻿Gastrochilusbalangshanensis (Orchidaceae, Aeridinae), a new subalpine epiphytic orchid from the Mountains of Southwest China
Source: PhytoKeys. 2024 Oct 11;247:123–35. doi: 10.3897/phytokeys.247.130755 (PMC11489711; doi:10.3897/phytokeys.247.130755)
Supplement: XML Treatment for Gastrochilus balangshanensis [file phytokeys.247.130755-treatment1.xml]

<!DOCTYPE tp:taxon-treatment
  PUBLIC "-//TaxonX//DTD Taxonomic Treatment Publishing DTD v0 20100105//EN" "tax-treatment-NSO.dtd">
<tp:taxon-treatment xmlns:tp="http://www.plazi.org/taxpub"><tp:treatment-meta><kwd-group><label>Taxon classification</label><kwd>
                <named-content content-type="kingdom">Plantae</named-content>
              </kwd><kwd>
                <named-content content-type="order">Asparagales</named-content>
              </kwd><kwd>
                <named-content content-type="family">Orchidaceae</named-content>
              </kwd></kwd-group><mixed-citation publication-type="journal"><person-group><name><surname>Zhang</surname><given-names>Jun-Yi</given-names></name><name><surname>Cheng</surname><given-names>Yue-Hong</given-names></name><name><surname>Liao</surname><given-names>Min</given-names></name><name><surname>Jin</surname><given-names>Sen-Long</given-names></name><name><surname>Lin</surname><given-names>Hong-Qiang</given-names></name><name><surname>Yang</surname><given-names>Pan-Yan</given-names></name><name><surname>He</surname><given-names>Hai</given-names></name><name><surname>Xu</surname><given-names>Bo</given-names></name></person-group><article-title>﻿<italic><tp:taxon-name><tp:taxon-name-part taxon-name-part-type="genus" reg="Gastrochilus">Gastrochilus</tp:taxon-name-part><tp:taxon-name-part taxon-name-part-type="species" reg="balangshanensis">balangshanensis</tp:taxon-name-part></tp:taxon-name></italic> (<tp:taxon-name><tp:taxon-name-part taxon-name-part-type="family">Orchidaceae</tp:taxon-name-part></tp:taxon-name>, <tp:taxon-name><tp:taxon-name-part taxon-name-part-type="subtribe">Aeridinae</tp:taxon-name-part></tp:taxon-name>), a new subalpine epiphytic orchid from the Mountains of Southwest China</article-title><source>PhytoKeys</source><day>11</day><month>10</month><year>2024</year><volume>247</volume><fpage>123</fpage><lpage>135</lpage><pub-id pub-id-type="doi">10.3897/phytokeys.247.130755</pub-id></mixed-citation></tp:treatment-meta><tp:nomenclature><label>﻿</label><tp:taxon-name>
              <object-id xmlns:xlink="http://www.w3.org/1999/xlink" content-type="arpha" xlink:type="simple">13F08865-5F2F-5BAA-8F67-8B0AA45CAD56</object-id>
              <tp:taxon-name-part taxon-name-part-type="genus" reg="Gastrochilus">Gastrochilus</tp:taxon-name-part>
              <tp:taxon-name-part taxon-name-part-type="species" reg="balangshanensis">balangshanensis</tp:taxon-name-part>
              <object-id xmlns:xlink="http://www.w3.org/1999/xlink" content-type="ipni" xlink:type="simple">urn:lsid:ipni.org:names:77349954-1</object-id>
            </tp:taxon-name><tp:taxon-authority>Jun Y.Zhang, B.Xu &amp; Yue H.Cheng</tp:taxon-authority><tp:taxon-status xmlns:xlink="http://www.w3.org/1999/xlink" xlink:type="simple">sp. nov.</tp:taxon-status><xref ref-type="fig" rid="F2">Figs 2A, B</xref><xref ref-type="fig" rid="F3">, 3</xref></tp:nomenclature><tp:treatment-sec sec-type="material" id="SECID0ECRAE"><title>Type.</title><p>China • Sichuan: Wenchuan, Balangshan, Yinchangou, mixed coniferous forest, on tree branches, elev. ca. 2,260 m, in flower, 19 April 2023, <italic>Jun-Yi Zhang &amp; Yue-Hong Cheng ZJY185</italic> (holotype: CDBI!; isotype: KUN!).</p><fig id="F2" position="float" orientation="portrait"><object-id xmlns:xlink="http://www.w3.org/1999/xlink" content-type="doi" xlink:type="simple">10.3897/phytokeys.247.130755.figure2</object-id><object-id xmlns:xlink="http://www.w3.org/1999/xlink" content-type="arpha" xlink:type="simple">7567C8F3-B860-5113-ACB7-BD196774231C</object-id><label>Figure 2.</label><caption><p>Habitat and habit of <italic><tp:taxon-name><tp:taxon-name-part taxon-name-part-type="genus" reg="Gastrochilus">Gastrochilus</tp:taxon-name-part><tp:taxon-name-part taxon-name-part-type="species" reg="balangshanensis">balangshanensis</tp:taxon-name-part></tp:taxon-name></italic> in situ <bold>A</bold> habitat <bold>B–D</bold> flowering plants of <italic><tp:taxon-name><tp:taxon-name-part taxon-name-part-type="genus" reg="Gastrochilus">G.</tp:taxon-name-part><tp:taxon-name-part taxon-name-part-type="species" reg="balangshanensis">balangshanensis</tp:taxon-name-part></tp:taxon-name></italic> growing on tree trunks or branches <bold>E, F</bold> fruiting plants of <italic><tp:taxon-name><tp:taxon-name-part taxon-name-part-type="genus" reg="Gastrochilus">G.</tp:taxon-name-part><tp:taxon-name-part taxon-name-part-type="species" reg="balangshanensis">balangshanensis</tp:taxon-name-part></tp:taxon-name></italic>. Photograph credits: <bold>A–E</bold> Yue-Hong Cheng <bold>F</bold> Jun-Yi Zhang.</p></caption><graphic xmlns:xlink="http://www.w3.org/1999/xlink" xlink:href="phytokeys-247-123_article-130755__-g002.jpg" position="float" orientation="portrait" xlink:type="simple" id="oo_1152036.jpg"><uri content-type="original_file" xlink:type="simple">https://binary.pensoft.net/fig/1152036</uri></graphic></fig></tp:treatment-sec><tp:treatment-sec sec-type="diagnosis" id="SECID0ECTAE"><title>Diagnosis.</title><p><italic><tp:taxon-name><tp:taxon-name-part taxon-name-part-type="genus" reg="Gastrochilus">Gastrochilus</tp:taxon-name-part><tp:taxon-name-part taxon-name-part-type="species" reg="balangshanensis">balangshanensis</tp:taxon-name-part></tp:taxon-name></italic> is most similar to <italic><tp:taxon-name><tp:taxon-name-part taxon-name-part-type="genus" reg="Gastrochilus">G.</tp:taxon-name-part><tp:taxon-name-part taxon-name-part-type="species" reg="affinis">affinis</tp:taxon-name-part></tp:taxon-name></italic>, but can be distinguished by its shorter stem (1.5–3.5 vs. 3.0–12.0 cm), nearly elliptic leaves (vs. oblong-lanceolate to subspathulate), larger sepals (5.6–6.4 × 4.8–5.2 vs. 3.0–5.0 × 1.0–1.3 mm) and petals (5.0–5.8 × 4.0–4.4 vs. 3.0–4.0 × 1.0–1.3 mm), reniform epichile (vs. subtriangular) and sub-hemispherical hypochile, obtuse-rounded at the apex (vs. hypochile obconical, subacute to obtuse and shortly bifid at apex).</p><fig id="F3" position="float" orientation="portrait"><object-id xmlns:xlink="http://www.w3.org/1999/xlink" content-type="doi" xlink:type="simple">10.3897/phytokeys.247.130755.figure3</object-id><object-id xmlns:xlink="http://www.w3.org/1999/xlink" content-type="arpha" xlink:type="simple">F060831C-AD74-5030-812B-6A890DC371D3</object-id><label>Figure 3.</label><caption><p><italic><tp:taxon-name><tp:taxon-name-part taxon-name-part-type="genus" reg="Gastrochilus">Gastrochilus</tp:taxon-name-part><tp:taxon-name-part taxon-name-part-type="species" reg="balangshanensis">balangshanensis</tp:taxon-name-part></tp:taxon-name></italic><bold>A</bold> habit <bold>B</bold> leaf, abaxial view <bold>C</bold> raceme, front view <bold>D</bold> raceme, lateral view <bold>E</bold> flowers, front view <bold>F</bold> flowers, abaxial view <bold>G1</bold> dorsal sepal <bold>G2, 3</bold> petals <bold>G4, 5</bold> lateral sepals <bold>G6</bold> labellum <bold>H</bold> anther cap, ventral view <bold>I</bold> pollinarium with pollinia.</p></caption><graphic xmlns:xlink="http://www.w3.org/1999/xlink" xlink:href="phytokeys-247-123_article-130755__-g003.jpg" position="float" orientation="portrait" xlink:type="simple" id="oo_1152037.jpg"><uri content-type="original_file" xlink:type="simple">https://binary.pensoft.net/fig/1152037</uri></graphic></fig></tp:treatment-sec><tp:treatment-sec sec-type="description" id="SECID0EOVAE"><title>Description.</title><p>Epiphytic herb, monopodial, pendent, 1.5–3.5 cm tall. Roots vermiform, 4.0–6.0 cm long, ca. 1.6 mm in diameter. Stem unbranched, 0.5–2.5 cm long, ca. 1.5 mm in diameter. Leaves closely alternate, nearly elliptic, 0.9–1.5 × 0.4–0.8 cm, apex acute and with 1–2 lobules, lobes setaceous, with purplish-red spots. Inflorescence a raceme with 1 or 2 flowers; peduncle curved upward and thickened, 5.0–8.0 mm long, proximally covered with one sheath; floral bracts ovate-lanceolate, 0.8–1.2 cm long, apex acute. Flowers spreading, ca. 1.0 × 1.4 cm, pedicel and ovary connate, 6.0–9.0 mm long, sepals and petals heterochromatic on both surfaces, yellow-green with purplish-red spots on the outer side, purplish-red with yellow-green margin on the inner side. Dorsal and lateral sepals similar and equal in size, elliptic, 5.6–6.4 × 4.8–5.2 mm, apex obtuse. Petals oblong, 5.0–5.8 × 4.0–4.4 mm, apex acute, base narrowed. Labellum with a reniform epichile, revolute, white with purplish-red spots, 10.0–12.0 × 5.5–6.5 mm, margin erose, smooth and glabrous above, central thickened purple-red mat with two inconspicuous ridges; hypochile sub-hemispherical, yellowish-green with purplish-red spots, 6.0–8.0 × 5.8–7.5 mm, dorsally compressed, obtuse-rounded at the apex. Column cylindrical, ca. 1.5 mm long; viscidium yellow, ca. 0.7 × 0.4 mm; stipe white, ca. 1.1 mm long; anther cap purplish-red, ca. 1.5 × 1.3 mm, rostellum bilobed, lobes acuminate at the apex; pollinia 2, ca. 0.5 × 0.4 mm, yellow, subglobular, porate; stigma deeply sunken, inverted V-shaped, ca. 0.7 mm long, yellow. Capsule ellipsoid, 12.0–15.0 × 8.0–10.0 mm, green with sparse purplish-red spots, prominently 6-ribbed.</p></tp:treatment-sec><tp:treatment-sec sec-type="distribution" id="SECID0ETVAE"><title>Distribution and habitat.</title><p><italic><tp:taxon-name><tp:taxon-name-part taxon-name-part-type="genus" reg="Gastrochilus">Gastrochilus</tp:taxon-name-part><tp:taxon-name-part taxon-name-part-type="species" reg="balangshanensis">balangshanensis</tp:taxon-name-part></tp:taxon-name></italic> is currently known only from Yinchanggou, Balang Mountain, Wenchuan County, Sichuan Province, Southwest China, part of the Hengduan Mountains (Fig. <xref ref-type="fig" rid="F4">4</xref>). It is epiphytic on tree trunks or branches in subalpine mixed coniferous forest dominated by <tp:taxon-name><tp:taxon-name-part taxon-name-part-type="genus" reg="Abies">Abies</tp:taxon-name-part><tp:taxon-name-part taxon-name-part-type="species" reg="fargesii">fargesii</tp:taxon-name-part><tp:taxon-name-part taxon-name-part-type="infraspecific-rank">var.</tp:taxon-name-part><tp:taxon-name-part taxon-name-part-type="variety" reg="faxoniana">faxoniana</tp:taxon-name-part></tp:taxon-name> (Rehder &amp; E.H.Wilson) T.S.Liu, at an elevational range between 2200–2300 m, co-occurring with two terrestrial orchids, <italic><tp:taxon-name><tp:taxon-name-part taxon-name-part-type="genus" reg="Goodyera">Goodyera</tp:taxon-name-part><tp:taxon-name-part taxon-name-part-type="species" reg="recurva">recurva</tp:taxon-name-part></tp:taxon-name></italic> Lindl. and <italic><tp:taxon-name><tp:taxon-name-part taxon-name-part-type="genus" reg="Calanthe">Calanthe</tp:taxon-name-part><tp:taxon-name-part taxon-name-part-type="species" reg="arcuata">arcuata</tp:taxon-name-part></tp:taxon-name></italic> Rolfe.</p><fig id="F4" position="float" orientation="portrait"><object-id xmlns:xlink="http://www.w3.org/1999/xlink" content-type="doi" xlink:type="simple">10.3897/phytokeys.247.130755.figure4</object-id><object-id xmlns:xlink="http://www.w3.org/1999/xlink" content-type="arpha" xlink:type="simple">9ABAC816-A8A6-5D32-BD0E-EE5F034E1351</object-id><label>Figure 4.</label><caption><p>Distribution map of <italic><tp:taxon-name><tp:taxon-name-part taxon-name-part-type="genus" reg="Gastrochilus">Gastrochilus</tp:taxon-name-part><tp:taxon-name-part taxon-name-part-type="species" reg="balangshanensis">balangshanensis</tp:taxon-name-part></tp:taxon-name></italic> and four related species of <tp:taxon-name><tp:taxon-name-part taxon-name-part-type="genus" reg="Gastrochilus">G.</tp:taxon-name-part><tp:taxon-name-part taxon-name-part-type="infraspecific-rank">sect.</tp:taxon-name-part><tp:taxon-name-part taxon-name-part-type="section" reg="Microphylli">Microphylli</tp:taxon-name-part></tp:taxon-name>.</p></caption><graphic xmlns:xlink="http://www.w3.org/1999/xlink" xlink:href="phytokeys-247-123_article-130755__-g004.jpg" position="float" orientation="portrait" xlink:type="simple" id="oo_1152038.jpg"><uri content-type="original_file" xlink:type="simple">https://binary.pensoft.net/fig/1152038</uri></graphic></fig></tp:treatment-sec><tp:treatment-sec sec-type="phenology" id="SECID0EUYAE"><title>Phenology.</title><p>Flowering from March to April, during the dry season, fruiting from May to September.</p></tp:treatment-sec><tp:treatment-sec sec-type="etymology" id="SECID0EZYAE"><title>Etymology.</title><p>Its specific epithet refers to the Balang Mountain, type locality of this new orchid. A Chinese name, “ba lang shan peng ju lan” (巴朗山盆距兰), is suggested here.</p></tp:treatment-sec><tp:treatment-sec sec-type="material" id="SECID0E5YAE"><title>Additional specimens examined.</title><p>China • Sichuan: Wenchuan, Balangshan, Yinchangou, mixed coniferous forest, on tree trunk, elev. ca. 2300 m, in flower, 19 April 2023, <italic>Jun-Yi Zhang &amp; Yue-Hong Cheng ZJY186</italic> (CDBI!); <italic>ibid. loc.</italic>, mixed coniferous forest, on tree branch, elev. ca. 2315 m, in fruit, 22 July 2024, <italic>Jun-Yi Zhang &amp; Yue-Hong Cheng ZJY204</italic> (CDBI!).</p></tp:treatment-sec><tp:treatment-sec sec-type="Examined specimens of Gastrochilus affinis" id="SECID0EKZAE"><title>Examined specimens of <italic><tp:taxon-name><tp:taxon-name-part taxon-name-part-type="genus" reg="Gastrochilus">Gastrochilus</tp:taxon-name-part><tp:taxon-name-part taxon-name-part-type="species" reg="affinis">affinis</tp:taxon-name-part></tp:taxon-name></italic>.</title><p>India • Arunachal Pradesh: Lachong Valley, elev. ca. 2438 m, in flower, July 1897, <italic>R. Pantling 444</italic> (lectotype K). China • Xizang: Chayu, under forest, elev. ca. 2685 m, in flower, 24 August 2009, <italic>Southeast Tibet Expedition Team SET-ET 717</italic> (PE); China • Yunnan: Fugong, Jiakedi, east slope of Gaoligongshan, epiphytic on trunk, elev. ca. 2555 m, in flower, 16 May 2005, <italic>X. H. Jin6984</italic> (PE).</p></tp:treatment-sec><tp:treatment-sec sec-type="Examined specimens of Gastrochilus bernhardtianus" id="SECID0EC1AE"><title>Examined specimens of <italic><tp:taxon-name><tp:taxon-name-part taxon-name-part-type="genus" reg="Gastrochilus">Gastrochilus</tp:taxon-name-part><tp:taxon-name-part taxon-name-part-type="species" reg="bernhardtianus">bernhardtianus</tp:taxon-name-part></tp:taxon-name></italic>.</title><p>China • Yunnan: Lijiang Prefecture, Yulong County, Yunshanping, elev. ca. 3308 m, in cold-temperate, evergreen conifer forest, in flower, 20 May 2020, <italic>J.-D. Ya et al. 20CS19022</italic> (holotype KUN).</p></tp:treatment-sec><tp:treatment-sec sec-type="Examined specimens of Gastrochilus heminii" id="SECID0EW1AE"><title>Examined specimens of <italic><tp:taxon-name><tp:taxon-name-part taxon-name-part-type="genus" reg="Gastrochilus">Gastrochilus</tp:taxon-name-part><tp:taxon-name-part taxon-name-part-type="species" reg="heminii">heminii</tp:taxon-name-part></tp:taxon-name></italic>.</title><p>China • Sichuan: Wenchuan, Wolong, mixed coniferous forest, on tree trunk, elev. ca. 2640 m, in flower and fruit, 15 March 2022, <italic>Min Liao &amp; Yue-Hong Cheng ZJY143</italic> (holotype CDBI!); Wenchuan County, Wolong, mixed coniferous forest, on tree trunk, elev. ca. 2640 m, in flower, 14 April 2022, <italic>Min Liao, Jun-Yi Zhang &amp; Yue-Hong Cheng ZJY167</italic> (CDBI!).</p></tp:treatment-sec></tp:taxon-treatment>
